# Supplementary material for: Quercetin Reduces Toxoplasma gondii Infection in In Vitro and Ex Vivo Placental Models
Source: Int J Mol Sci. 2026 Jul 6;27(13):6054. doi: 10.3390/ijms27136054 (PMC13360776; doi:10.3390/ijms27136054)
Supplement: Supplementary file 1 [file ijms-27-06054-s001.zip]

Archive with 5 entries (4 files):
- __MACOSX/
- __MACOSX/._quercetin_bioinformatics_supplementary_file1_29_jan_2026.xlsx
- __MACOSX/._quercetin_bioinformatics_supplementary_file2_29_jan_2026 (1).pdf
- quercetin_bioinformatics_supplementary_file S1.xlsx
- quercetin_bioinformatics_supplementary_file S2.pdf
