# Supplementary material for: Quercetin Reduces Toxoplasma gondii Infection in In Vitro and Ex Vivo Placental Models
Source: Int J Mol Sci. 2026 Jul 6;27(13):6054. doi: 10.3390/ijms27136054 (PMC13360776; doi:10.3390/ijms27136054)
Supplement: Supplementary file 1 [file ijms-27-06054-s001.zip › quercetin_bioinformatics_supplementary_file S1.xlsx]

## Sheet: Supplementary Table S1
Supplementary Table S1. T. gondii targets
Target	Abbreviation	Reference	Binding Site	Binding Coordinates	Affinity	Total Energy	vdW Energy	Electrostactic Energy
Adenosine kinase	TgAK	Q9TVW2 (PDB: 2ABS)	D318	7.237917 -24.469333 -86.364583	-8819	7318	-16210	-22751
Apical membrane antigen 1	TgAMA1	B6KAM0 (PDB: 2Y8T)	F197	-126.908300 -60.462450 -15.971000	-8184	13791	-9733	-24979
Chorismate synthase	TgAROC	O02607	D489	8.733667 9.320833 -5.083750	-9743	12659	-28388	-5483
Aspartic protease 1	TgASP1	Q6PTV2	D476	-160.610000 -86.838667 79.145000	-8620	12582	-13946	-24641
Calcium-binding protein	TgCABP	A0A7J6K452	K132	-24.630909 -34.815773 -18.543409	-7374	17328	-987	-30310
Peroxisomal catalase	TgCATA	Q9XZD5	H64	-6.355941 8.788588 -7.022588	-7755	21952	-6345	-21455
Calcium-Dependent Protein Kinase 1	TgCDPK1	Q9BJF5 (PDB: 3SX9)	D372	40.247417 15.136583 76.479583	-7285	20551	-878	-26541
Casein kinase I	TgCK1	Q6QNM1	D128	-10.483000 4.693833 -4.387667	-7742	16834	-5336	-25965
Coronin	TgCOR	Q5Y1E7 (PDB: 4OZU)	R26	14.245167 6.449625 -0.401417	-8181	18038	-10627	-20265
Cathepsin L	TgCPL	Q6DMN0 (PDB: 3F75)	H167	41.731941 -3.765647 48.530294	-8093	14184	-8240	-28172
Cytochrome b	TgCYTB	O20672	H197	7.207588 -1.334529 -31.407059	-8454	22786	-15519	-8585
Diacylgycerolacyl transferase	TgDGAT	Q7YXK8	H456	32.043000 11.748294 -8.324235	-9179	15262	-21939	-10998
Dihydrofolate reductase thymidylate synthase	TgDHFR	Q07422 (PDB: 7FGX)	C489	-3.148818 50.692182 28.873818	-8253	10005	-8362	-35267
Deoxyribose-phosphate aldolase-like	TgDPA	A0A7J6KBZ0	E107	-0.062667 -2.573533 0.613400	-7439	46211	-6495	-5455
Enolase 1	TgENO1	Q9UAE6	E217	-5.177467 12.812933 3.142067	-7623	13799	-3131	-31433
Enolase 2	TgENO2	Q9BPL7	E217	-9.861800 -0.641533 -1.301800	-7724	12189	-4007	-31852
Fructose-1.6-bisphosphate aldolase	TgFPB	Q8I8I2 (PDB: 5TKN)	E189	-17.788467 5.703800 -5.611867	-7481	8826	221	-41619
Glyceraldehyde-3-phosphate dehydrogenase	TgGADPH1	Q9BKE2 (PDB: 3STH)	C152	46.731182 36.099455 57.214000	-8417	9465	-10906	-30284
Histone deacetylase	TgHDAC	Q2Y2R0	H142	1.647235 -11.818941 -28.819765	-7827	11301	-4696	-33316
Hypoxanthine-Guanine Phosphoribosyltransferase	TgHGPRT	Q26997 (PDB: 1QK5)	D150	6.547125 9.854500 1.385125	-8677	5743	-13524	-29510
Hexokinase	TgHXK	Q969A8	D85	-10.162250 -3.629167 -5.500667	-9095	8209	-19434	-19686
Inosine-5'-monophosphate dehydrogenase	TgIMDH	Q4VRV8	C315	24.581091 -18.647909 -11.267818	-9647	8705	-26298	-11468
Cholesterol acyltransferase	TgLCAT	A0A2G8YFC7	H280	-6.034059 13.267588 -23.406294	-8753	10227	-15663	-22325
L-lactate dehydrogenase	TgLDH	Q27797	H186	-8.502412 -15.450824 -13.816941	-5258	56073	15939	-14063
Mitochondrial Association Factor 1 B	TgMAF1B	A0A140H546 (PDB: 6BXW)	F198	-6.575250 -3.057950 -13.829150	-7707	15162	-4472	-28678
Mitogen-activated protein kinase	TgMAPK2	Q2QDG8 (PDB: 6V6A)	K42	-8.700545 7.745591 63.895455	-8607	11073	-12117	-33290
Myosin-A	TgMYOA	O00934	G193	9.732143 -10.981857 3.459571	-8806	11387	-16870	-18727
Nucleoside diphosphate kinase	TgNDK	B9Q287	F62	2.841450 3.096750 -14.719700	-8549	17881	-15526	-13140
Nucleoside-triphosphatase 1	TgNTP1	Q27893	E236	66.449800 -23.652067 -68.635400	-8582	6731	-12658	-29327
Nucleoside-triphosphatase 2	TgNTP2	Q27895	E236	17.279733 13.781200 -28.972867	-8137	17077	-9966	-21520
Ornithine aminotransferase	TgOAT	S8EY38 (PDB: 4NOG)	G136	26.453571 26.983000 62.244143	-7754	12864	-4408	-31248
Phosphoglycerate mutase	TgPGM1	S8GJT7 (PDB: 4ODI)	E104	30.769267 -0.154733 4.217000	-7894	11250	-5232	-33819
Protein Kinase A	TgPKA	A0A0F7V8B2 (PDB: 5J3U)	E234	-9.770000 45.279267 16.091333	-7749	12536	-3995	-33121
cGMP-dependent protein kinase	TgPKG	Q8MMZ7	D807	7.036333 10.102417 -5.172167	-7880	5963	-4261	-38109
Prolyl tRNA Synthetase	TgPKS	A0A7J6JUK2 (PDB:7EVV)	D387	22.535182 -59.065773 -38.836909	-7051	16697	2943	-34656
Perforin-like protein 1	TgPLP1	V5BCL0 (PDB: 6D7A)	M1067	73.308941 27.681000 36.847882	-8248	14320	-11114	-21041
Phosphatidylserine decarboxylase 2	TgPSD2	F6N7K6	S683	-97.990636 63.657455 -25.664182	-7927	22711	-8727	-17685
Rhomboid-like protease 1	TgROM1	Q695U0	S177	-3.862727 6.868727 -6.518273	-8107	27165	-12592	-6723
Rhomboid-like protease 2	TgROM2	Q695T9	S178	-4.578455 6.426636 -1.612545	-5936	48972	7834	-5659
Rhomboid-like protease 3	TgROM3	Q6IUY1	S150	1.869182 24.221545 24.951000	-8213	25628	-12886	-10329
Rhomboid-like protease 4	TgROM4	Q695T8	S409	-4.526000 6.671455 -3.096545	-8478	15375	-13223	-21453
Rhoptry kinase	TgROP	O15693 (PDB: 3BYV)	E442	64.766200 43.598667 8.219533	-7919	9749	-6003	-31106
Ribulose-phosphate 3-epimerase	TgRPE	PDB: 4NU7	H37	5.421529 34.746529 51.070824	-5709	38086	14840	-30309
Ribose 5-phosphate isomerase	TgRPI	S8GQK2 (PDB: 4NML)	T32	20.258357 50.243857 2.539071	-7433	16906	-1275	-31677
Aurora kinase	TgSPARK	S7V4V0	D164	29.258167 -35.914667 31.304750	-8645	11029	-14512	-22945
Elongation factor Tu	TgETUF	Q9TMM9	T26	-2.840786 9.638929 -23.719214	-7883	15753	-6678	-25945
Uracil phosphoribosyltransferase	TgUPRT	Q26998 (PDB: 1BD3)	R112	14.204792 83.108583 56.355708	-7513	7775	-456	-39691

## Sheet: Supplementary Table S2
Supplementary Table S2. Hydrogen-bond interactions between quercetin and T. gondii hypoxanthine-guanine phosphoribosyltransferase (TgHGPRT)
Interaction	Distance	Type
Thr151:HN-Quercetin:O	2.63934	Hydrogen-bond
Gly152:HN-Quercetin:O	2.09942	Hydrogen-bond
Thr151:OG1-Quercetin:H	2.36173	Hydrogen-bond
Glu146:OE2-Quercetin:H	1.70005	Hydrogen-bond
Asp147:OD2-Quercetin:H	1.83241	Hydrogen-bond
Asp206:OD1-Quercetin:H	1.87819	Hydrogen-bond
